# Supplementary material for: Ex vivo Live Cell Imaging of Nanoparticle-Cell Interactions in the Mouse Lung
Source: Front Bioeng Biotechnol. 2020 Oct 30;8:588922. doi: 10.3389/fbioe.2020.588922 (PMC7661932; doi:10.3389/fbioe.2020.588922)
Supplement: Supplementary file 1 [file Data_Sheet_1.zip]

Archive with 8 entries (8 files):
- Video 1A.MP4
- Video 1B.MP4
- Video 2.MP4
- Video 3.MP4
- Video 4.MP4
- Video 5.MP4
- Video 6A.MP4
- Video 6B.MP4
